# Supplementary material for: Novel Genomes of Sphingomonadales Strains Isolated from Diverse Environments
Source: Microorganisms. 2026 Mar 20;14(3):698. doi: 10.3390/microorganisms14030698 (PMC13028669; doi:10.3390/microorganisms14030698)
Supplement: Supplementary file 1 [file microorganisms-14-00698-s001.zip]

Archive with 2 entries (2 files):
- SI_File S1.pdf
- SI_File S2.csv
