# Supplementary material for: Novel Genomes of Sphingomonadales Strains Isolated from Diverse Environments
Source: Microorganisms. 2026 Mar 20;14(3):698. doi: 10.3390/microorganisms14030698 (PMC13028669; doi:10.3390/microorganisms14030698)
Supplement: Supplementary file 1 [file microorganisms-14-00698-s001.zip › SI_File S2.csv]

	BL_A_28_Hi1_0D	BL_A_41_Hi4A_0G	BL_A_41_Hi4B_X5A	BL_S_01	BL_S_02	BL_S_05	BL_S_08	BL_S_12	BL_S_19	BL_S_20	BL_S_21	BL_S_22	BL_S_23	BL_S_24	BL_S_25	BL_S_26	BL_S_27	BL_S_28	BL_S_29	BL_S_30	BL_S_31	BL_S_32	BL_S_33	BL_S_34
Comparator Genome Identifier	OrthoANI_Percent	OrthoANI_Percent	OrthoANI_Percent	OrthoANI_Percent		OrthoANI_Percent	OrthoANI_Percent	OrthoANI_Percent	OrthoANI_Percent	OrthoANI_Percent	OrthoANI_Percent	OrthoANI_Percent	OrthoANI_Percent	OrthoANI_Percent	OrthoANI_Percent	OrthoANI_Percent	OrthoANI_Percent	OrthoANI_Percent	OrthoANI_Percent	OrthoANI_Percent	OrthoANI_Percent	OrthoANI_Percent	OrthoANI_Percent	OrthoANI_Percent
BL_A_28_Hi1_0D	100	97.6768	83.8747	70.669	70.9412	70.4777	70.5212	70.3925	73.865	74.119	73.7471	73.7415	73.7718	72.3507	71.0454	71.1185	70.924	73.9053	71.0779	70.8559	70.8224	73.7521	73.7542	73.537
BL_A_41_Hi4A_0G	97.6768	100	84.0112	70.9258	70.7728	70.531	70.6218	70.4144	73.8923	73.8819	73.475	73.6929	73.6467	72.2551	70.83	71.2147	70.885	73.6002	71.0218	70.849	70.8385	73.5927	73.509	73.2969
BL_A_41_Hi4B_X5A	83.8747	84.0112	100	70.7617	70.9382	70.8112	70.7304	71.0082	73.614	74.0086	73.5867	73.6097	73.6852	72.252	70.8386	70.9818	70.5631	73.6624	71.0512	70.7895	70.7742	73.7354	73.4389	73.5264
BL_S_01	70.669	70.9227	70.7612	100	74.3794	74.1508	75.4241	75.5599	70.4353	70.8905	70.6049	70.5756	70.5952	69.5759	74.4214	71.7826	75.7994	70.4447	75.9669	75.9166	75.8394	70.7476	70.543	70.6179
BL_S_02	70.9406	70.7727	70.9407	74.3794	100	85.3699	75.2914	76.0357	70.4635	71.036	70.919	70.6147	70.618	70.0281	74.8342	72.2499	74.3647	70.6272	74.2887	74.3244	74.314	70.486	70.5719	70.6826
BL_S_05	70.4789	70.531	70.8112	74.1519	85.3699	100	74.7709	74.8585	70.4807	70.8538	70.4768	70.573	70.5503	69.5688	74.8647	72.0154	74.1745	70.3943	74.2539	74.2326	74.2926	70.6427	70.5535	70.5114
BL_S_08	70.5226	70.6218	70.7319	75.4241	75.2914	74.7709	100	99.3351	70.5217	70.817	70.5543	70.5737	70.557	69.697	74.0601	72.0883	74.4057	70.3796	74.5066	74.5346	74.6592	70.4841	70.5046	70.4087
BL_S_12	70.395	70.4144	71.0082	75.5599	76.0404	74.8585	99.3351	100	70.4622	70.6317	70.3792	70.4744	70.4272	69.5004	73.9766	71.929	74.5531	70.4412	74.6218	74.4681	74.7212	70.4672	70.5449	70.5094
BL_S_19	73.865	73.884	73.614	70.437	70.4635	70.484	70.5276	70.4622	100	81.4601	80.8628	96.5343	96.5367	75.5442	70.8871	71.5822	70.3454	96.5205	70.5414	70.5108	70.3539	84.8102	84.7561	80.7544
BL_S_20	74.1254	73.8819	74.017	70.8972	71.0376	70.8538	70.817	70.6317	81.4601	100	84.18	81.5269	81.4999	76.0993	71.1851	71.4652	70.8773	81.49	71.1348	70.9944	70.8791	81.0762	80.9905	84.0817
BL_S_21	73.7448	73.475	73.5867	70.6049	70.9097	70.4792	70.5543	70.3856	80.8628	84.18	100	80.7563	80.7878	75.7637	70.8724	71.4716	70.5674	80.6797	70.7244	70.6459	70.6486	80.2939	80.3653	98.8852
BL_S_22	73.7445	73.7112	73.6097	70.5756	70.6174	70.5704	70.5737	70.4744	96.5343	81.5269	80.7563	100	99.9857	75.4918	70.929	71.6745	70.4336	99.9859	70.7541	70.5893	70.4106	84.7553	84.6379	80.7469
BL_S_23	73.7694	73.6648	73.6919	70.5952	70.6207	70.5477	70.5606	70.4272	96.5367	81.4999	80.7884	99.9857	100	75.5063	70.9531	71.6216	70.3519	99.9761	70.6192	70.5914	70.384	84.6517	84.5576	80.6948
BL_S_24	72.3544	72.2551	72.252	69.5717	70.0281	69.5763	69.6927	69.5004	75.5467	76.0993	75.7703	75.4979	75.5124	100	70.0174	70.1471	69.6701	75.626	69.6572	69.5793	69.5833	75.6075	75.5671	75.821
BL_S_25	71.0454	70.83	70.8386	74.4214	74.8342	74.8647	74.0563	73.968	70.8906	71.188	70.8724	70.929	70.9565	70.0174	100	72.6768	74.695	70.8129	75.131	75.1232	75.1217	70.9829	70.8368	70.7795
BL_S_26	71.1185	71.2084	70.983	71.7865	72.2547	72.0154	72.0883	71.929	71.5857	71.4652	71.4848	71.6758	71.6216	70.1471	72.6705	100	72.1836	71.4772	72.4037	72.4269	72.1381	71.3413	71.3267	71.5767
BL_S_27	70.924	70.8851	70.5631	75.7994	74.3598	74.1822	74.4057	74.5532	70.3454	70.8721	70.5674	70.4336	70.3519	69.6759	74.7015	72.1836	100	70.4113	99.9952	98.3348	98.3406	70.7146	70.5586	70.4642
BL_S_28	73.8894	73.6002	73.6624	70.4447	70.628	70.3976	70.3796	70.4412	96.5205	81.49	80.6797	99.9859	99.9761	75.626	70.8112	71.4734	70.4133	100	70.414	70.4784	70.2218	84.7375	84.6256	80.6393
BL_S_29	71.0779	71.0218	71.0583	75.9659	74.2839	74.2539	74.511	74.6218	70.5368	71.1356	70.7281	70.7457	70.6112	69.6572	75.131	72.4037	99.9952	70.4049	100	98.3811	98.3243	70.8305	70.9017	70.5591
BL_S_30	70.8559	70.8542	70.7895	75.9166	74.3244	74.2249	74.5346	74.4683	70.513	70.9944	70.6451	70.5893	70.5853	69.5793	75.1308	72.4269	98.3348	70.4846	98.3811	100	99.7581	70.6967	70.801	70.5982
BL_S_31	70.821	70.8385	70.7742	75.8357	74.2999	74.2926	74.6592	74.7223	70.3629	70.8791	70.6486	70.4106	70.384	69.5833	75.1257	72.1445	98.3406	70.224	98.3243	99.7581	100	70.7321	70.6678	70.4862
BL_S_32	73.7509	73.5927	73.7354	70.7476	70.4834	70.6375	70.4844	70.4672	84.8102	81.0726	80.2939	84.7553	84.653	75.6075	70.9835	71.3413	70.7146	84.7375	70.833	70.6921	70.7321	100	98.8415	80.1231
BL_S_33	73.753	73.5151	73.4303	70.5382	70.5666	70.5544	70.5042	70.5447	84.7511	80.9905	80.3653	84.6379	84.5576	75.5671	70.8382	71.3267	70.5566	84.6256	70.9035	70.7961	70.6697	98.8415	100	80.1755
BL_S_34	73.5345	73.2964	73.5264	70.6179	70.6824	70.5114	70.423	70.5094	80.7544	84.0817	98.8852	80.7467	80.6948	75.821	70.7795	71.5631	70.4642	80.6393	70.5591	70.6058	70.4844	80.1231	80.1808	100
AP022672	70.4755	70.332	70.2283	75.2169	73.5271	73.3632	73.5755	73.5777	69.7546	70.0898	69.8031	69.8935	69.8846	69.2724	73.8145	71.393	76.6348	69.7154	76.7825	76.7803	76.8996	69.9765	69.9061	69.777
AP029021	77.2683	77.0792	77.5117	70.8486	71.1559	71.0125	70.8909	70.6644	73.6522	74.3906	73.6304	73.7588	73.8824	72.3256	71.2805	71.0609	71.0416	73.6143	71.1792	71.0112	71.1131	73.825	73.8401	73.7203
CP011344	71.7531	71.5862	71.6323	70.2043	70.4565	70.3787	70.0036	69.9527	71.5247	71.8546	71.3021	71.3191	71.4157	70.4288	70.7293	70.2221	70.6079	71.583	70.6815	70.5949	70.6553	71.6813	71.7209	71.4125
CP016306	70.2153	70.3324	70.165	72.0871	72.7316	72.5624	72.0293	72.1785	70.1322	70.3923	70.0377	70.1638	70.0866	69.5363	72.7433	72.0045	72.6753	70.1278	72.7534	72.8129	72.8244	70.1621	70.1984	70.1086
CP019511	70.7969	70.7101	70.6998	74.5256	74.114	74.1885	73.4974	73.6053	70.4145	71.0253	70.5652	70.355	70.5582	69.7748	77.0569	72.0589	75.1909	70.4303	75.0799	75.2468	75.1103	70.6828	70.6876	70.6034
CP023705	71.0323	71.0428	71.0474	76.7978	75.0374	74.7237	77.5697	77.4072	70.7424	71.2126	71.0776	70.8348	70.7718	69.9413	74.3687	72.246	75.5809	70.8074	75.5395	75.6466	75.7337	70.9989	70.9515	70.9988
CP035765	70.7727	70.9449	70.6439	75.5519	74.4857	74.6457	84.9025	84.808	70.709	70.73	70.483	70.5349	70.5802	69.8562	74.3554	72.1125	74.6661	70.6023	74.7589	74.5921	74.861	70.7839	70.7827	70.5799
CP039249	70.6459	70.4964	70.497	85.9178	73.8094	73.7526	74.792	74.7822	70.172	70.5773	70.3692	70.2134	70.2368	69.5852	73.7619	71.4769	75.0941	70.302	75.1197	75.1386	75.2917	70.444	70.5148	70.2101
CP039704	68.9441	69.113	68.9098	69.3289	69.8305	69.6036	69.6183	69.6839	69.0356	68.989	68.7855	69.0454	69.031	67.9913	70.1116	69.1328	69.8218	68.8371	69.9224	70.0412	69.8407	68.7898	68.8966	68.9031
CP041659	70.0907	69.873	70.012	70.5079	70.8793	70.7536	70.5621	70.6711	69.5347	69.8416	69.7673	69.6986	69.5957	68.884	71.0247	70.5347	70.8023	69.7743	70.9589	71.0064	70.9562	69.633	69.833	69.5389
CP042239	70.9728	70.8754	71.0246	74.2166	74.5839	74.3063	73.651	73.5813	70.5212	70.9158	70.5941	70.5535	70.5676	69.6976	75.7017	72.4792	74.7376	70.5943	74.6737	74.7481	74.7186	70.6506	70.7711	70.5278
CP042306	70.7802	70.7385	70.597	75.2379	73.7699	73.7173	73.9856	73.9247	70.2407	70.4933	70.1525	70.2248	70.1517	69.4291	74.4673	71.7744	75.8609	70.1148	75.6461	75.6586	75.7043	70.4832	70.4902	70.1364
CP042345	73.9143	73.8362	73.8521	70.4009	70.8055	70.4177	70.2554	70.4199	73.5582	73.9963	73.4891	73.6839	73.6789	72.2989	70.9414	70.5024	70.799	73.551	70.8535	70.7976	70.769	73.9163	73.6834	73.5519
CP045434	70.3434	70.2883	70.1213	71.2335	71.0911	71.0719	70.7342	70.9056	69.9365	70.2717	69.9317	69.7868	69.8971	69.1501	71.4724	70.5624	71.4454	69.6289	71.4828	71.5412	71.5377	70.21	70.0593	70.0725
CP046120	73.437	73.5238	73.2763	71.184	70.8972	70.7284	70.5619	70.6346	72.3521	73.143	72.5351	72.4161	72.3772	71.2079	71.1496	70.4848	70.7566	72.4606	71.2187	70.9889	70.9872	72.6482	72.6229	72.5775
CP048817	70.393	70.2821	70.0169	75.3182	73.9119	73.8398	73.7888	74.042	70.0275	70.2671	69.9562	70.0168	69.9824	69.2668	74.0696	71.7522	77.6821	69.8942	77.8934	77.7119	77.8472	70.0382	70.1119	69.8516
CP049109	70.8727	70.6835	70.5829	73.4164	73.7491	73.9468	73.2661	73.095	70.5067	70.8043	70.5255	70.5327	70.5514	69.5535	75.3126	71.9874	74.2266	70.4255	74.1978	74.2347	74.3358	70.5263	70.7019	70.4589
CP049869	69.8017	69.8111	69.6991	70.3459	70.5258	70.1435	70.0424	69.9612	69.6188	69.702	69.4515	69.6025	69.4683	68.832	70.7043	70.142	70.4954	69.5661	70.6084	70.5798	70.6718	69.597	69.5751	69.659
CP049870	69.3497	69.5564	69.611	70.1478	70.2084	70.0347	70.2612	70.1707	69.3219	69.3686	69.3143	69.2416	69.2996	68.5523	70.4042	69.855	70.3792	69.3453	70.5016	70.5498	70.3123	69.1798	69.1872	69.5347
CP049871	70.2241	70.3812	70.248	71.178	70.8838	71.1559	70.8974	70.9758	70.0374	70.3837	70.1577	70.0786	70.102	69.5478	71.5175	70.7801	71.3119	70.013	71.332	71.3569	71.2542	69.9518	70.2054	70.1479
CP053015	70.5166	70.4543	70.4155	69.9399	70.6348	70.4277	70.1767	70.175	69.7413	69.9759	69.758	69.8101	69.7416	69.3933	70.6846	70.659	70.3021	69.7702	70.7865	70.5589	70.5757	69.7918	69.8182	69.8034
CP060494	70.7209	70.8236	70.9173	73.8531	74.3367	74.292	73.4672	73.3777	70.4741	71.1253	70.736	70.6056	70.5587	69.3747	75.9676	71.9469	74.9786	70.5298	74.9352	74.9524	75.0971	70.7901	70.6749	70.6006
CP060697	70.307	70.2964	69.9567	71.131	71.1737	71.0072	70.8444	70.8959	69.8695	70.0139	70.0206	70.0432	69.8964	69.6361	71.4923	70.9464	71.1935	70.2126	71.2143	71.1798	71.3242	70.0326	70.0787	69.9883
CP060717	70.1937	70.1668	70.3811	71.2229	71.2142	70.991	70.9556	70.7189	69.9438	70.4204	70.224	70.0392	70.1687	69.3737	71.4589	70.786	71.2238	70.0403	71.2381	71.4684	71.3556	70.0036	69.8918	70.2249
CP060718	70.0608	70.199	70.259	71.3168	71.1208	71.0327	70.8072	70.8124	69.9256	70.2015	70.0566	69.7517	69.7974	69.042	71.4172	70.6369	71.3784	69.7337	71.485	71.3542	71.347	70.1608	69.9085	69.8782
CP060782	69.6098	69.4012	69.6642	70.4438	70.2494	70.0002	69.9839	70.188	69.2599	69.5864	69.3456	69.3181	69.2581	68.7379	70.6552	69.5465	70.3544	69.1307	70.4809	70.6303	70.4529	69.4443	69.1766	69.3652
CP061038	70.5284	70.3038	70.1895	75.5993	73.845	73.8611	74.0535	74.0142	69.9651	70.3367	70.1816	70.0274	69.9726	69.3416	74.1884	71.8754	77.7972	69.9179	78.0514	77.7955	77.8482	69.9867	70.1427	70.1677
CP069128	70.2763	70.2864	70.2644	71.046	70.8162	70.9064	70.637	70.8049	69.9307	70.5224	70.0892	69.9285	69.8868	69.0729	71.6628	70.392	71.2895	69.8693	71.2699	71.2464	71.2745	70.189	70.1311	70.0274
CP070367	70.7769	70.9069	70.8379	75.6177	74.4336	74.5233	84.8455	84.879	70.7053	70.7916	70.5811	70.7014	70.7879	69.6397	74.2549	72.0992	74.7856	70.5019	74.8761	74.7882	74.7912	70.7587	70.8055	70.4112
CP071573	70.1638	70.2396	70.2919	71.5183	71.3845	71.1341	70.8872	70.9616	70.0075	70.2831	70.0658	70.1213	70.0165	69.1902	71.4917	70.7295	71.6117	69.7585	71.6784	71.4556	71.3841	69.9942	70.1042	70.0613
CP082839	70.8214	70.8418	70.7721	72.5805	72.6078	72.5406	72.345	72.4045	70.6523	70.8743	70.5076	70.5394	70.5655	69.4691	73.0294	71.8958	73.1137	70.6531	73.1653	73.0965	73.1473	70.7363	70.5533	70.5375
CP086594	70.7095	70.7551	70.594	75.4875	73.6442	73.5252	74.1989	74.2928	70.2158	70.8069	70.3468	70.2052	70.1623	69.3243	73.5852	71.1001	74.7381	70.1378	74.8302	74.7989	74.5454	70.259	70.2935	70.3121
CP088296	71.1009	70.8891	70.9453	73.9926	74.7529	74.3064	73.7885	73.675	70.3474	70.8104	70.4645	70.4631	70.3626	69.4471	75.8214	72.145	74.5862	70.1519	74.4214	74.3995	74.4265	70.4297	70.545	70.3806
CP089301	73.842	73.8763	73.8165	70.9856	71.0005	70.9048	70.654	70.779	78.0864	78.9822	78.1095	78.0035	77.9961	77.4412	71.1604	71.3491	70.9238	78.0456	71.0807	71.0919	70.8922	78.0207	77.9866	78.053
CP090059	71.4277	71.5335	71.4386	75.0611	74.832	74.5245	74.3731	74.2337	71.3155	72.0588	71.5073	71.2067	71.1671	70.0348	75.8419	72.6487	75.9558	71.3088	75.9232	75.8996	76.1471	71.5642	71.4942	71.6159
CP090953	71.048	70.8324	70.7699	73.955	74.1235	74.1382	73.5494	73.5964	70.6886	71.1204	70.947	70.6737	70.5941	69.5947	76.5241	72.1191	74.6429	70.7026	74.7431	74.9018	74.5879	70.8603	70.8838	70.732
CP096971	70.5864	70.6143	70.4466	76.2072	74.4489	74.3253	74.8947	74.8161	69.8476	70.2826	70.0194	69.8929	69.9002	69.4429	74.1036	71.7126	75.3304	69.9279	75.2974	75.3285	75.1325	69.7858	70.0511	69.8076
CP096972	70.2833	70.1867	70.4633	72.2541	72.0311	72.0296	71.6373	71.64	69.9708	70.2682	70.0105	69.9354	69.9271	69.0189	72.1854	71.3207	72.4478	69.8849	72.5203	72.324	72.4134	70.0807	70.1304	69.9835
CP097253	70.4129	70.5105	70.4212	71.0255	71.1337	70.9397	70.8097	70.7168	70.1759	70.568	70.2014	70.081	70.0555	68.9841	71.7787	70.6725	71.4009	70.2009	71.6151	71.5111	71.3879	70.1331	70.1833	70.1243
CP097462	69.653	69.633	69.8644	70.364	70.5419	70.1222	70.4494	70.3481	69.4807	69.8192	69.5194	69.4705	69.4294	68.758	70.7569	70.0712	70.6501	69.2217	70.8121	70.6973	70.638	69.7741	69.554	69.4357
CP098401	71.032	70.8983	70.9882	75.2155	75.1729	74.9197	74.2554	74.3697	70.6815	71.1194	70.7428	70.6269	70.5747	69.7482	75.5182	72.1044	75.3679	70.5955	75.4698	75.4818	75.3811	70.8065	70.801	70.772
CP098774	70.5959	70.7086	70.4385	75.3977	73.8511	73.7219	74.0349	74.054	70.2831	70.5521	70.3467	70.3001	70.3292	69.3083	74.8886	71.8091	84.6629	70.1322	84.7533	84.7717	84.8444	70.521	70.5404	70.2754
CP101740	70.6584	70.7848	70.7694	74.9708	75.2169	75.3044	73.8986	74.1011	70.4469	70.8588	70.4596	70.4733	70.4889	69.542	75.473	71.9813	75.0417	70.2231	75.011	75.0791	75.138	70.5288	70.8047	70.6048
CP103057	70.5234	70.6005	70.4461	76.0424	74.0578	74.0323	74.0958	74.0638	70.1849	70.5697	70.3428	70.4357	70.384	69.6044	74.312	71.8595	77.1522	70.1798	77.2981	77.176	77.0508	70.253	70.3996	70.2857
CP109660	64.0226	64.2404	64.3162	64.2519	64.2994	64.3047	64.4148	64.6267	64.2738	64.4024	64.4391	64.0905	64.2317	63.7829	64.1808	63.7748	64.1346	64.1029	64.0649	63.9782	64.1509	64.3404	64.4163	64.0175
CP110678	70.9138	70.7807	70.6325	74.9467	75.4408	75.3046	73.8394	74.1425	70.3585	70.811	70.3688	70.3948	70.4803	69.5593	75.314	72.0068	75.0509	70.2746	75.1795	75.0218	74.9369	70.7122	70.5269	70.4664
CP110679	70.7549	70.7561	70.6683	74.5258	74.4802	74.2476	73.4578	73.5901	70.3791	70.8987	70.6485	70.5534	70.44	69.4989	77.1525	72.2925	75.3111	70.4208	75.3586	75.3637	75.4181	70.5724	70.5089	70.5929
CP114791	71.1728	71.0371	70.9399	74.1609	74.2526	74.0231	73.5194	73.8317	71.1166	71.5292	71.3563	71.0376	71.0482	69.7378	77.4195	72.3608	75.265	70.9357	75.3205	75.4217	75.206	71.1532	71.1368	71.2625
CP115174	70.8808	70.7211	70.7356	72.5985	72.4335	72.5738	72.2357	72.3983	70.5296	71.2168	70.455	70.6584	70.6484	69.5195	72.8093	72.0167	73.0259	70.6837	73.1991	73.0091	73.0569	70.5725	70.5284	70.6496
CP115960	70.9727	70.9235	70.8893	74.4689	74.1894	74.4163	73.4533	73.5737	70.7445	71.1816	70.7515	70.6849	70.6186	69.4288	77.1705	72.0383	75.5383	70.6449	75.5249	75.6155	75.5526	70.8212	70.918	71.006
CP119314	70.5217	70.5121	70.475	75.4342	73.9127	73.6995	74.174	74.2462	70.0634	70.5647	70.2766	70.0932	70.0047	69.4984	74.6674	71.8843	84.987	70.0686	85.0432	84.8239	85.0751	70.2943	70.424	70.295
CP119315	70.6411	70.5942	70.6941	75.249	73.7418	73.453	74.4691	74.5784	70.3971	70.6749	70.2673	70.5109	70.3755	69.5489	73.858	71.7629	75.0954	70.3335	75.0833	75.0248	74.9261	70.5745	70.543	70.3988
CP119316	72.7055	72.996	72.8064	70.9894	71.0822	70.9495	70.5109	70.7196	73.0323	73.4937	72.9369	73.1262	73.1458	71.5941	71.4759	71.0683	71.3591	72.8678	71.262	71.3909	71.4629	73.3116	73.1243	73.0425
CP128316	70.5069	70.5762	70.5776	82.9707	74.4071	74.316	75.6787	75.6492	70.423	70.7408	70.5144	70.481	70.4133	69.2759	74.5185	71.5612	75.8456	70.3089	75.7831	75.9001	75.7054	70.4183	70.4187	70.4976
CP130322	70.8808	70.9113	70.7943	72.5742	72.9444	72.9413	72.7434	72.6632	70.8053	71.0394	70.5325	70.9748	70.9183	69.8951	73.3215	72.4071	73.1453	70.5754	73.3405	73.2224	73.1967	71.0156	70.7539	70.6346
CP133016	69.8091	69.8936	70.0678	70.2977	70.4198	70.2344	70.4414	70.3499	69.2719	69.8643	69.6028	69.3838	69.4195	68.9096	70.6116	69.7502	70.3622	69.4107	70.5602	70.5342	70.4915	69.4125	69.5782	69.5193
CP135076	70.4807	70.536	70.3176	73.4768	73.8223	73.8542	72.9984	73.1544	70.1902	70.4342	70.1519	70.1111	70.016	69.3674	74.623	71.652	74.3633	70.0902	74.6021	74.4428	74.5532	70.3541	70.3655	70.2017
CP135916	71.0757	71.0684	70.9194	74.7242	75.0671	75.0214	74.3041	74.3183	70.8513	71.2167	70.6235	70.6698	70.7399	69.9521	75.3217	72.5224	74.6625	70.6554	74.6066	74.4748	74.4722	70.9648	70.8381	70.6568
CP136651	74.8634	74.8185	74.7475	70.4492	70.7474	70.5634	70.579	70.6209	73.547	73.6743	73.2559	73.4348	73.3616	72.0665	71.1602	70.8813	70.6164	73.4177	70.892	70.9017	70.7361	73.2104	73.397	73.1762
CP141587	70.2714	70.066	70.0397	71.1861	71.0021	70.9668	70.7405	70.8291	69.6676	70.0457	70	69.6023	69.5519	69.0868	71.4371	70.5696	71.1162	69.596	71.1274	71.2511	71.0271	69.8837	69.8837	69.9345
CP141588	70.6961	70.739	70.767	72.3098	72.1199	72.076	71.9984	72.1659	70.5229	71.0817	70.9848	70.6472	70.5657	69.5196	73.2021	72.0887	72.9923	70.4489	73.0913	73.116	73.2102	70.7687	70.9327	70.894
CP145607	70.1117	70.2228	70.2176	70.9603	71.1225	71.0331	70.6778	70.6841	69.8479	70.3901	69.9385	70.0076	69.9743	68.9723	71.4472	70.4755	71.2191	69.8629	71.3616	70.9514	71.1135	69.9195	70.0718	69.8656
CP155064	71.6697	71.5153	71.5714	70.0821	70.4413	70.2789	70.1508	70.0316	71.4885	71.6815	71.3909	71.3768	71.529	70.3442	70.9118	70.1357	70.5134	71.5264	70.7022	70.6262	70.5081	71.7474	71.52	71.3438
CP155577	71.5909	71.5092	71.4339	70.3563	70.4733	70.3535	70.0265	69.9664	71.4765	71.7956	71.4042	71.4143	71.5616	70.379	70.7291	70.1674	70.5918	71.5592	70.8552	70.7212	70.655	71.6328	71.6822	71.3994
CP162536	70.6356	70.5822	70.4855	86.7339	73.9326	73.791	75.1491	75.0042	70.3303	70.6602	70.3994	70.3386	70.3461	69.3623	74.223	71.4107	75.3375	70.312	75.4756	75.3143	75.325	70.5598	70.5787	70.402
CP168508	71.3105	71.3308	71.087	74.4394	74.6621	74.5418	73.8892	74.0895	71.1125	71.5807	71.4381	71.2122	71.1107	69.8781	77.7277	72.2887	75.4331	71.0147	75.569	75.5919	75.5103	71.287	71.2784	71.266
CP170544	70.7661	70.7368	70.4593	72.2218	72.6345	72.6759	72.4165	72.258	70.446	70.812	70.3567	70.5649	70.4541	69.3192	72.8665	72.4054	73.1992	70.2061	73.075	73.1858	73.2534	70.5394	70.452	70.4669
CP170557	71.0386	71.1121	71.1507	74.0548	74.2575	74.3419	73.7611	73.8262	70.6164	71.4898	70.898	70.8541	70.9105	69.7828	77.7277	72.3794	75.4187	70.7977	75.4374	75.3872	75.4148	70.8641	70.7345	71.067
CP173254	70.8152	70.7925	70.8232	74.573	74.2284	74.2727	73.6634	73.7584	70.8607	71.3841	71.1108	70.5337	70.7264	69.7754	77.2302	72.044	75.3903	70.5051	75.3366	75.4194	75.327	71.0226	70.9751	70.9898
CP173255	70.5086	70.5763	70.4446	75.2783	73.7703	73.4345	73.8206	73.8386	70.1742	70.5718	70.1343	70.2663	70.264	69.4381	73.895	71.6995	76.8491	70.019	76.907	76.8987	76.6542	70.1628	70.1108	70.1232
CP173258	69.9947	70.247	70.1843	72.0184	72.083	72.0565	71.8307	71.6963	69.9835	70.4242	70.1756	69.9317	69.9532	69.2746	72.1886	71.4668	72.6582	69.9932	72.7018	72.6971	72.5241	70.1496	70.2945	70.1437
CP178916	69.401	69.3032	69.4748	70.3207	70.1453	70.2536	70.1189	70.0438	69.2847	69.3738	69.3645	69.2083	69.2137	68.6432	70.6364	69.6094	70.3423	69.1843	70.4236	70.5607	70.3878	69.4476	69.5186	69.1522
CP180208	70.873	70.9263	70.7067	73.3533	73.5021	73.3645	72.9884	72.9871	70.6136	71.124	70.7816	70.8463	70.9306	69.8977	73.9118	72.8166	73.8265	70.7968	73.9447	74.0013	74.0134	70.9442	71.0082	70.9003
CP186480	73.6188	73.5838	73.6116	71.0938	71.2044	70.9081	70.7208	70.7988	73.6313	73.6812	73.2859	73.5495	73.4978	72.2129	71.4352	70.9583	71.0264	73.4857	71.2108	71.1162	71.1855	73.7748	73.6793	73.5003
CP186695	71.6456	71.5647	71.3952	74.9742	75.057	74.8979	74.2553	74.3869	71.2704	71.8175	71.2677	71.0965	71.2897	69.8482	76.6235	72.5855	75.6114	71.1174	75.7682	75.6903	75.6661	71.5423	71.1599	71.5076
CP191175	70.8552	71.068	70.9308	75.6566	75.1065	74.9718	88.3389	88.3458	70.825	71.3028	70.8894	70.8435	70.9397	69.8914	74.7136	72.4721	75.0176	70.8358	74.9207	74.9286	74.9156	70.7932	70.926	70.8065
CP193482	70.7312	71.012	70.819	73.8851	74.1779	74.1814	73.3175	73.3579	70.5461	70.8736	70.6782	70.4976	70.476	69.433	76.1369	71.9041	75.0881	70.386	74.986	74.9451	75.0622	70.7654	70.7184	70.6268
CP194568	70.654	70.667	70.5647	75.5486	74.5298	74.4429	84.8735	84.8861	70.6156	70.7713	70.3174	70.5123	70.5161	69.5478	74.1589	71.8802	74.7399	70.3032	74.8365	74.6863	74.7702	70.6007	70.7273	70.3393
CP197464	70.0282	70.1452	69.8942	71.6097	71.5469	71.4836	71.5004	71.5283	70.0609	69.9543	69.8052	69.987	70.0114	69.1208	71.9027	71.2149	72.1031	69.8084	72.2566	72.2878	72.15	69.8599	69.9595	69.994
CP199583	70.695	70.5744	70.773	77.6075	74.3987	74.3274	75.2069	75.4209	70.406	70.9667	70.4529	70.2908	70.2085	69.3821	74.4857	71.6572	76.0886	70.2006	76.0479	76.2449	76.1158	70.514	70.7607	70.4227
GCA_000013325.1	81.136	82.4128	81.4559	70.7985	71.0111	70.7301	70.5647	70.4621	73.8614	74.0074	73.6927	73.8335	73.7379	72.1204	71.2322	71.1061	70.6645	73.9606	70.8105	70.6919	70.7684	73.8854	74.0451	73.663
GCA_000253255.1	73.6539	73.5228	73.1979	70.2805	70.234	70.2002	70.3059	69.9669	77.1506	77.5628	77.1717	77.1921	77.2503	75.5534	70.7269	70.8094	70.0877	77.1564	70.4227	70.3333	70.3541	77.0423	77.206	77.1365
GCA_000347675.2	70.7583	70.7798	72.5607	72.8525	73.1631	73.0272	73.1542	73.0403	70.9653	71.3906	71.2968	71.1943	71.1114	69.8054	73.4926	72.9887	73.4557	71.2438	73.6764	73.6703	73.6824	71.096	71.1072	71.3156
GCA_000512205.2	70.9082	70.8405	71.8184	73.2337	73.5414	73.2875	73.0862	74.4446	71.2058	71.4948	71.325	71.2813	71.3849	69.7622	73.7839	73.3588	73.6876	71.193	73.7072	73.6157	73.6641	71.1635	71.1841	71.4199
GCA_000764535.1	70.8986	70.9274	70.9421	77.7628	74.9173	75.0357	76.1959	76.08	70.7073	71.4056	70.9299	70.7902	70.7562	69.854	74.8441	72.1254	75.7304	70.6578	76.0609	75.8261	75.9183	70.9954	70.9691	70.9123
GCA_000767465.1	73.4658	73.3698	73.7207	70.5522	70.7024	70.5441	70.598	70.7241	77.174	78.0172	77.4301	77.0346	77.0513	75.432	71.1092	70.6677	70.4217	77.1952	70.5933	70.6938	70.5278	77.3086	77.4061	77.5173
GCA_000876675.2	73.2562	73.0871	73.1223	70.1945	70.5403	70.3337	70.372	70.1103	77.2099	78.2113	77.8526	77.2925	77.1244	78.0635	70.6358	71.6672	70.3598	77.1495	70.5035	70.4854	70.2814	77.3013	77.1656	77.9204
GCA_000935025.1	70.6752	70.6586	70.7027	74.4717	74.7294	74.8935	73.8806	73.8225	70.164	70.8435	70.528	70.1631	70.0654	69.5532	77.2075	72.3775	75.3071	70.3211	75.1927	75.1783	75.3865	70.5248	70.2525	70.4596
GCA_001638925.1	71.0714	70.9178	71.4478	77.0662	75.6988	75.2647	77.0023	77.2166	70.8744	71.1659	71.1522	70.7709	70.7483	69.7932	74.4979	72.3227	75.5367	71.0239	75.4593	75.5578	75.6116	70.9042	70.8097	70.9717
GCA_001717955.1	70.6982	70.5562	70.5284	75.3214	74.1042	74.0169	73.8308	74.0207	70.6267	71.1082	70.7774	70.6979	70.699	69.8117	74.2389	72.1242	76.622	70.5884	76.5868	76.6796	76.4964	70.881	70.9454	70.7412
GCA_001742225.1	73.8606	73.5546	73.689	71.045	70.9924	70.6999	70.7418	70.6759	77.7774	78.6823	77.7079	77.8907	77.863	77.2994	70.9461	71.6698	70.5939	77.7931	70.833	70.8228	70.6441	77.6755	77.698	77.7696
GCA_001761345.1	70.7125	70.8482	70.7274	76.8962	75.2932	75.2163	76.867	76.9344	70.6135	71.195	70.9557	70.5877	70.5924	69.9104	74.3386	72.0125	75.2478	70.6312	75.4155	75.3684	75.415	70.8681	70.8025	70.6612
GCA_001890385.1	70.0507	70.2821	72.9272	70.9723	71.6991	71.8427	71.1833	73.3028	69.8429	70.358	70.0148	69.9673	70.0278	69.2051	71.5445	71.0534	71.5297	69.842	71.7817	71.6353	71.2654	69.709	69.6396	70.0769
GCA_001922385.1	70.9275	70.8623	71.6489	74.1845	74.5873	74.2977	74.4839	74.9717	70.7078	71.2412	70.9095	70.7406	70.7948	69.7543	75.9669	72.4831	74.7956	70.516	74.8201	74.9362	74.8197	70.7119	70.8406	70.8671
GCA_001971605.1	71.0685	70.8225	70.969	75.783	75.1676	74.9882	88.3231	88.2512	70.8107	71.0743	70.8498	70.9507	70.8068	69.9789	74.5047	72.6064	74.9633	70.8632	74.9296	74.9729	74.8944	71.0126	71.0348	70.8643
GCA_002796605.1	70.5785	70.6402	70.2687	74.0036	73.7254	73.9926	72.9504	73.0709	70.4662	70.8572	70.5749	70.3013	70.2748	69.4679	76.6908	71.6697	74.9445	70.1748	74.9135	75.0116	74.9497	70.4296	70.4444	70.5657
GCA_003355005.1	71.1765	71.1895	71.2007	76.8208	75.5852	74.8992	76.4295	77.1928	70.6383	71.243	70.8645	70.7544	70.7464	69.8557	74.876	72.1817	75.4112	70.5582	75.4429	75.3915	75.4725	70.8322	70.8688	70.8439
GCA_003454795.1	83.6506	83.5715	96.9937	70.7993	70.784	70.4793	70.4354	70.5624	73.512	73.8264	73.4581	73.6998	73.6685	72.2626	70.9444	70.7488	70.6675	73.6326	70.7697	70.7476	70.7985	73.6668	73.3973	73.5169
GCA_003660165.1	68.6181	68.8119	68.5659	70.3249	70.232	70.2943	69.8134	69.8501	68.2917	68.6798	68.327	68.2853	68.206	68.014	70.2869	69.7514	70.7559	68.2092	71.0545	70.8721	70.5541	68.3984	68.4405	68.3081
GCA_003949995.1	70.9944	71.0712	72.3448	73.0392	73.0593	73.103	72.8701	72.6333	70.541	71.4407	70.7628	70.4973	70.469	69.7965	73.6527	72.437	73.4155	70.5515	73.4766	73.4994	73.2717	70.6614	70.7525	70.7503
GCA_004354345.1	70.6404	70.614	70.7389	76.0668	74.0181	74.065	74.0234	74.4809	70.1182	70.5721	70.283	70.2854	70.2276	69.4482	74.4486	71.9506	77.201	69.8049	77.2055	77.2845	77.2257	70.3785	70.4266	70.3478
GCA_005145025.1	77.2418	77.1349	78.0702	71.2582	71.575	71.4802	71.576	71.7085	74.2104	74.2763	73.9622	73.9655	73.9596	72.7949	71.8093	71.5319	71.425	73.9276	71.4856	71.4622	71.3855	74.1259	74.1087	73.8264
GCA_006874585.1	73.8027	73.4887	74.152	70.8452	71.0488	71.0513	71.3413	71.2453	84.9997	81.8866	80.8605	84.9045	84.8354	75.7377	71.26	71.4448	70.7627	84.7792	70.9308	70.9317	70.7579	83.552	83.574	80.8259
GCA_009913435.1	71.2144	71.2345	71.1184	73.2833	73.8633	73.5581	73.198	73.2395	71.0104	71.316	70.9606	70.9712	71.019	70.1876	74.4266	72.9246	73.9617	70.9432	74.0901	74.1452	74.0679	71.2526	71.1415	71.0375
GCA_010450875.1	70.5354	70.7814	70.5161	76.8137	74.7673	74.7247	75.6993	75.5852	70.6393	70.7976	70.5094	70.4781	70.3864	69.6249	74.1599	72.0179	75.2346	70.433	75.129	75.2808	75.2806	70.5785	70.4964	70.7077
GCA_013113735.1	70.7788	70.6499	70.9115	72.4626	72.5628	72.2297	72.3741	72.3493	70.8188	71.1552	70.9126	70.7218	70.8927	69.9037	72.7214	72.2135	72.9014	70.7359	73.0073	73.1047	72.8661	70.7055	70.894	70.7693
GCA_013344685.1	71.2222	71.3661	71.0932	75.9915	74.5423	74.4615	75.3187	75.3482	70.9279	71.2939	70.6169	70.864	70.843	69.8677	74.7356	73.4593	75.5444	70.7312	75.6678	75.6387	75.6035	71.0112	71.008	70.6515
GCA_013374115.1	70.75	70.7129	70.6052	87.2359	74.1261	74.0335	75.0278	75.1797	70.3415	70.6148	70.3779	70.4903	70.4049	69.4582	74.2949	71.5924	75.5048	70.1387	75.5964	75.6657	75.6566	70.2924	70.5211	70.4268
GCA_014169955.1	70.5569	70.8067	70.8151	75.4993	74.7557	74.5701	84.9484	84.6968	70.5599	70.7027	70.3763	70.5033	70.5253	69.5606	74.3939	72.032	74.7855	70.3364	74.7854	74.7743	74.693	70.688	70.6856	70.5663
GCA_014217605.1	71.0672	70.9695	70.8136	75.7537	74.6068	74.5162	74.7593	74.7791	70.3783	70.885	70.6886	70.5428	70.4706	69.7246	74.5145	71.6388	75.081	70.4063	75.3289	75.259	75.1683	70.5411	70.609	70.51
GCA_014489495.1	69.5017	69.5589	69.3314	70.1622	70.1619	69.9794	70.007	70.0762	69.2085	69.6214	69.3659	69.1795	69.0837	68.8932	70.3792	69.5453	70.4726	69.0344	70.393	70.384	70.5266	69.3018	69.4186	69.3748
GCA_015169775.1	83.4407	83.7857	89.2324	70.5351	70.7362	70.4711	70.39	70.1557	73.5616	73.7832	73.2347	73.4487	73.48	72.0962	70.86	70.5971	70.4853	73.3658	70.9723	70.5959	70.6822	73.3128	73.3386	73.251
GCA_016027095.1	70.8217	70.8089	71.2868	75.537	75.1391	74.9813	84.6748	85.6076	70.6198	70.8354	70.6317	70.6834	70.5555	69.735	74.2748	72.2141	74.7663	70.5923	74.7632	74.7456	74.6821	70.8064	70.8822	70.7003
GCA_016028435.1	70.6414	70.972	71.2696	75.4014	75.0619	75.0871	84.4682	85.6544	70.6581	70.8408	70.3485	70.6229	70.641	69.8579	74.2743	72.0134	74.6288	70.5962	74.7337	74.4687	74.5805	70.6484	70.6289	70.6812
GCA_016743815.1	70.3413	70.3867	70.0621	75.4049	73.946	73.7134	73.6978	73.98	69.9377	70.4389	70.0097	69.8928	70.0575	69.1285	73.8809	71.4434	76.343	69.924	76.5532	76.3846	76.4755	70.0115	69.7836	69.7727
GCA_017309955.1	73.81	73.9254	74.0954	70.7146	71.1164	70.8821	71.0746	71.1742	84.7869	82.1243	80.8897	84.7011	84.6543	75.646	71.1287	71.2581	70.5365	84.8254	70.9764	70.7977	70.6852	83.4492	83.4153	80.8265
GCA_018417475.1	73.246	73.2848	74.1276	70.5626	70.6865	70.5762	70.6328	70.7009	76.0326	76.3655	75.7046	75.8235	75.7941	74.1495	70.8572	70.8723	70.244	75.8771	70.5056	70.531	70.3654	75.959	75.8848	75.6531
GCA_019297835.1	70.7252	70.7455	70.8068	75.7791	75.1917	74.9658	88.531	88.534	70.9011	70.9136	70.5943	70.736	70.6867	70.0972	74.3438	72.2963	74.7313	70.7263	74.7686	74.5688	74.8413	70.7535	70.7543	70.6333
GCA_023221675.1	70.8425	70.9099	71.5931	73.1209	73.1722	73.1266	72.7287	72.7496	70.5318	71.1556	70.7254	70.6123	70.5669	69.8338	73.5444	72.5327	73.4158	70.6155	73.5518	73.4607	73.4477	70.5532	70.5533	70.7204
GCA_023822065.1	70.3672	70.4571	70.2325	72.0236	72.0532	72.1331	72.3761	72.0514	70.2776	70.6103	70.3688	70.3578	70.2445	69.1564	72.6819	71.7961	72.7544	70.1604	72.845	72.8154	72.7701	70.416	70.3848	70.3434
GCA_023935825.1	70.731	70.5797	70.6578	83.3491	74.3118	74.1761	75.7218	75.746	70.1401	70.6852	70.5272	70.4416	70.3583	69.2524	74.5827	71.7398	75.7799	70.1892	75.7037	75.8224	75.8037	70.463	70.5249	70.3933
GCA_024072375.1	70.6023	70.5998	70.5432	76.6854	74.3065	74.2363	75.4071	75.4071	70.3878	70.8983	70.4747	70.4947	70.4751	69.5204	73.7943	71.6692	74.94	70.4189	75.0333	74.9714	74.9974	70.4432	70.3709	70.5448
GCA_024072395.1	70.6226	70.605	70.5129	77.0044	74.4078	74.2087	75.4483	75.3757	70.3978	70.9651	70.5027	70.3519	70.4481	69.5757	73.9347	71.6252	75.1955	70.2837	75.1669	75.1046	75.1385	70.4045	70.5005	70.5425
GCA_024072415.1	70.8775	70.7361	70.8464	76.7603	74.3206	74.1838	75.4395	75.6094	70.4713	70.8993	70.4192	70.3648	70.3738	69.6471	74.0223	71.7919	75.0339	70.3726	75.0385	74.9333	75.2304	70.4612	70.4207	70.4154
GCA_024349785.1	70.5212	70.9204	70.7453	71.5748	72.1326	72.016	71.9838	72.1301	71.3983	71.4819	71.4736	71.4444	71.4691	70.1878	72.6765	98.5131	71.9608	71.5221	72.1995	72.0975	72.0934	71.2104	71.2835	71.3087
GCA_025340265.1	73.5171	73.2698	73.2629	70.7156	70.7503	70.7486	70.7184	70.7021	76.7605	76.9692	76.4033	76.6354	76.5962	74.8449	71.1078	70.8644	70.5301	76.697	70.6491	70.6906	70.7125	76.561	76.4645	76.3139
GCA_025960285.1	70.8866	71.2056	71.42	73.9863	74.4824	74.2526	74.3142	73.9532	70.9307	71.3542	71.1306	70.958	71.0474	69.8627	76.5493	72.1724	74.6441	70.979	74.7413	74.821	74.7341	71.2362	71.2033	71.1101
GCA_027945725.1	71.0586	71.0529	71.0855	77.4589	74.9101	75.0436	76.228	76.3881	70.6736	71.4274	71.0428	70.8229	70.9025	69.9017	75.0041	72.2721	75.91	70.813	75.9227	75.8236	75.8673	70.99	71.0878	71.0341
GCA_028551275.1	70.7827	71.0345	70.9119	74.4048	96.3216	85.3824	74.8218	74.6846	70.7696	71.0376	70.9033	70.5467	70.5135	69.9938	74.8597	72.268	74.3075	70.7729	74.428	74.4111	74.3459	70.7212	70.7601	70.7783
GCA_028607085.1	71.0672	71.1521	71.3458	73.4107	73.9131	73.439	73.9898	73.7753	71.004	71.2738	71.1953	71.2238	71.2192	69.9555	73.5158	72.8174	73.353	71.0497	73.5138	73.4774	73.3931	71.0417	71.0875	71.0063
GCA_028607105.1	72.7388	72.5907	72.4386	69.5043	70.0358	70.1905	70.1978	70.2906	72.2065	72.2927	72.0001	72.4583	72.3517	71.295	70.15	70.6215	69.8356	72.5324	69.9945	69.8994	69.7842	72.6371	72.3241	72.1124
GCA_028736195.1	72.4894	72.4609	72.4257	69.5697	69.9309	69.8776	70.0228	69.9832	72.348	72.2829	72.0334	72.473	72.3673	71.1843	69.9208	70.5309	69.6586	72.5535	69.6664	69.4897	69.5821	72.3316	72.1651	71.9807
GCA_030369695.1	73.8215	73.6665	73.3441	70.6923	70.9538	70.5649	70.527	70.5327	77.8152	78.6787	77.7444	77.9191	77.9047	77.2833	70.9458	71.0866	70.6068	77.789	71.0083	70.6015	70.7018	77.7093	77.7544	77.7144
GCA_030388345.1	72.7927	72.6751	72.5037	69.5878	70.0086	70.0253	70.071	70.1211	72.5561	72.6283	72.1454	72.3154	72.2701	71.3597	70.0034	70.4306	69.8479	72.5155	69.9874	69.8534	69.7346	72.4097	72.229	71.9929
GCA_032852305.1	69.3201	69.3972	69.1428	69.0661	69.5096	69.3106	69.5953	69.5837	69.1326	69.0849	68.9676	69.3471	69.1161	68.6205	69.7648	69.7475	69.7006	69.1759	69.8216	69.6891	69.6706	69.0167	69.1837	69.0406
GCA_034424435.1	75.5294	75.423	75.6765	70.1288	70.9182	70.7141	71.4639	70.8938	73.141	73.261	72.9691	73.1203	73.2021	72.213	70.7646	71.0945	70.2579	73.0938	70.5366	70.3172	70.3253	73.1979	73.0846	73.0249
GCA_035658495.1	73.3944	73.3763	73.5046	70.6125	70.5702	70.6092	70.5099	70.4515	80.8681	83.5349	82.8653	80.7633	80.7666	75.6407	71.0627	71.2567	70.5334	80.824	70.729	70.729	70.5497	80.772	80.7691	82.906
GCA_036596345.1	70.8767	70.7284	70.6649	75.853	75.1739	74.9263	88.5049	88.7177	70.7227	70.9516	70.8149	70.7617	70.6506	69.6948	74.536	72.3041	74.761	70.8329	75.013	74.7601	74.9612	70.7611	70.8531	70.6862
GCA_038809135.1	70.7574	70.6577	70.6862	76.3677	74.9154	74.894	77.8943	78.4763	70.8547	70.9814	70.7341	70.7406	70.6582	69.8104	74.5702	72.2482	75.2044	70.6732	75.3518	75.2437	75.4029	70.8511	70.8633	70.8792
GCA_039725525.1	71.113	70.8385	70.7178	75.7751	75.0711	75.221	88.3076	88.2195	70.8944	71.0757	70.883	70.8303	70.6837	69.7203	74.6226	72.3649	74.9251	70.9197	75.2481	75.0188	74.9735	70.9137	71.0326	70.8448
GCA_044029435.1	73.4707	73.4666	73.3491	70.3027	70.6046	70.4125	70.4091	70.4662	86.0409	80.5033	80.7881	85.9537	85.9387	75.4292	71.0144	71.5512	70.4134	85.9878	70.4933	70.3127	70.2888	84.0215	83.8281	80.7138
GCA_044029535.1	73.7024	73.6556	73.6272	70.3337	70.673	70.4783	70.4967	70.5067	88.4675	81.0452	80.8502	88.2978	88.2713	75.5961	70.7975	71.674	70.5132	88.1321	70.5213	70.4634	70.4203	84.4323	84.3996	80.823
GCA_044813085.1	73.8139	73.7756	73.4974	70.8725	71.1297	70.881	70.7547	70.7594	77.6706	78.8558	77.9826	77.7353	77.7315	78.3924	71.1739	71.6583	70.9115	77.7626	71.0967	70.9496	70.9309	77.776	77.8366	78.2175
GCA_047223455.1	70.9696	70.8653	70.8269	76.0718	74.7335	74.63	77.9181	77.9948	70.6556	71.1195	70.7133	70.7493	70.7459	69.6103	74.5173	72.1406	75.2681	70.8029	75.0236	75.2211	75.0617	70.7443	70.777	70.7947
GCA_047946695.1	70.8891	71.2834	71.094	71.7018	72.1413	71.9758	71.9694	72.1209	71.5463	71.7317	71.5639	71.6626	71.7401	70.042	72.611	98.2687	72.2422	71.5572	72.4228	72.2605	72.2139	71.4828	71.4391	71.7343
GCA_048568905.1	71.0102	71.0677	71.1566	73.6359	74.5115	74.0827	73.8719	73.7658	70.7362	71.221	70.8651	70.8244	70.8353	69.8726	76.3208	72.0037	74.3484	70.7507	74.3846	74.4434	74.4404	70.8695	70.8111	70.7855
GCA_050563465.1	70.787	70.725	71.3042	74.3819	86.2037	85.0391	75.8218	76.4391	70.705	70.9565	70.633	70.7957	70.7494	69.7809	74.9178	72.1747	74.3017	70.522	74.5637	74.3483	74.2996	70.6994	70.8689	70.6983
GCA_050920675.1	75.5073	75.345	75.0144	70.1628	71.0234	70.8531	70.5566	70.5258	73.2411	73.3024	73.0336	73.4241	73.4462	72.202	70.8943	70.9513	70.4464	73.4762	70.5038	70.4528	70.3573	73.1184	73.0659	72.9895
GCA_050984495.1	70.9071	70.8394	70.702	75.807	74.9611	74.9651	88.235	88.11	70.6992	71.1091	70.7533	70.7805	70.7324	69.7443	74.6228	72.365	74.9182	70.611	75.1115	74.9679	74.936	71.0027	70.8759	70.7141
GCA_052056765.1	71.0167	70.7941	70.8579	76.2901	75.008	74.9909	85.6889	85.6415	70.7763	71.1381	70.9203	70.9239	70.9004	69.9703	74.6863	72.7279	75.0432	70.8722	75.2983	75.1868	75.0862	70.894	71.2741	70.8188
GCA_052279045.1	73.3591	73.1535	73.3508	70.4618	70.4061	70.5033	70.4903	70.4403	81.5799	83.7989	82.9769	81.5755	81.5912	75.5256	70.9497	71.4676	70.5175	81.4089	70.5751	70.604	70.4557	81.6694	81.5584	82.9897
GCA_052279195.1	73.4917	73.3894	73.4718	70.4279	70.4563	70.5125	70.5591	70.7126	81.6719	83.7287	82.8914	81.5786	81.603	75.5416	70.9972	71.6207	70.6385	81.5008	70.5496	70.6501	70.5054	81.7658	81.6368	83.0527
GCA_965234565.1	69.8462	70.0087	69.8314	69.2541	69.7572	69.6446	69.5992	69.5785	69.6624	69.7063	69.3851	69.584	69.6243	69.0075	69.9755	70.1985	69.7551	69.6402	69.6337	69.7404	69.7835	69.5651	69.5708	69.3071
OY729425	69.9574	69.9921	69.7911	73.5045	72.4111	72.239	72.8293	72.9363	69.384	69.6236	69.2593	69.4736	69.6246	68.9837	72.9925	70.8606	75.3418	69.3759	75.4644	75.4127	75.4229	69.4837	69.5879	69.243
OZ223239	73.4757	73.4172	73.6507	70.3206	70.7713	70.43	70.2368	70.3297	77.6818	78.0122	77.4665	77.4707	77.5178	75.6802	71.0525	70.5197	70.6616	77.5327	70.7779	70.7051	70.7909	77.3845	77.4155	77.2877
OZ244721	70.0591	70.1784	70.2013	71.1669	71.3127	71.3052	71.3185	71.2507	69.9224	70.0763	70.0652	69.8945	70.0265	68.7283	71.531	70.7032	71.537	69.9161	71.538	71.7339	71.6435	70.1352	70.1638	69.9302
OZ245750	71.0714	70.9281	71.2202	74.0288	74.7222	74.4224	73.6324	73.7907	70.9415	71.0926	70.7316	70.8893	70.7569	69.8795	75.8633	72.531	74.6238	70.7239	74.3884	74.3289	74.6819	70.9482	70.9052	70.8478
OZ245852	75.6812	75.74	75.611	70.7008	70.9478	70.6398	70.4225	70.5769	72.8448	73.554	72.9878	72.8254	72.8091	71.8119	70.9379	70.4324	70.9562	72.8961	71.1732	71.1168	70.9846	73.2392	73.0638	72.9453
OZ245866	71.1221	71.3232	70.9589	74.1669	74.2596	74.1321	73.847	73.8518	70.8601	71.3262	71.0692	70.8152	70.787	69.9362	77.6431	72.2157	75.3923	70.9439	75.3482	75.4059	75.479	71.0572	70.9179	71.0224
OZ245867	76.0437	75.8444	75.5617	70.779	70.761	70.2921	70.3964	70.4101	72.8968	73.374	72.7841	72.8942	72.852	71.923	70.9429	70.5284	70.7605	72.9664	71.1345	70.9545	70.9588	73.2764	73.2541	72.898
OZ248352	68.4275	68.2087	68.4105	68.1892	68.4954	68.3821	68.2014	68.3338	68.3194	68.2923	68.1067	68.2643	68.2918	67.9547	68.3938	68.6305	68.3046	68.2302	68.516	68.357	68.4221	68.0827	68.2219	68.0529
OZ248508	68.3285	68.2325	68.4708	68.0988	68.5024	68.1933	68.3752	68.4243	68.3175	68.3111	68.1409	68.3519	68.2643	67.923	68.3031	68.7054	68.3749	68.2882	68.4505	68.6173	68.3565	68.1471	68.2522	68.0918
OZ252211	70.1655	70.3198	70.0884	72.5413	72.1741	72.0084	71.614	71.6026	69.7508	70.1374	69.6224	69.6942	69.521	69.2056	72.354	71.0042	72.6368	69.5589	72.5595	72.6029	72.6751	69.8483	69.902	69.703
OZ260102	74.0724	74.2902	74.0332	70.8189	70.8818	70.761	70.6004	70.8724	74.0084	74.4136	73.7902	73.9078	74.0185	72.3181	71.286	71.0142	70.9107	74.0004	71.1467	71.1676	70.9308	74.1319	74.1768	73.7159
